# Supplementary material for: A Regional Survey on Merkel Cell Carcinoma: A Plea for Uniform Patient Journey Modeling and Diagnostic–Therapeutic Pathway
Source: Curr Oncol. 2022 Sep 30;29(10):7229–44. doi: 10.3390/curroncol29100570 (PMC9600681; doi:10.3390/curroncol29100570)
Supplement: Supplementary file 1 [file curroncol-29-00570-s001.zip]

Archive with 1 entries (1 files):
- supplementary Tables_MCC_50722.pdf
